# Supplementary material for: A structural equation model linking health literacy, self efficacy and quality of life in adults with coronary heart disease
Source: BMC Cardiovasc Disord. 2022 Jun 23;22:285. doi: 10.1186/s12872-022-02720-8 (PMC9229518; doi:10.1186/s12872-022-02720-8)
Supplement: Supplementary file 2 — Additional file 2: Raw data Excel. [file 12872_2022_2720_MOESM2_ESM.xlsx]

## Sheet: Sheet1
age	gender	marital	education	income	employment	family history	PCI	X1	X2	X3	HL	X4.1	X4.2	X4.3	X4.4	X5.1	X5.2	X4	X5	SE	Q1	Q2	Q3.1	Q3.2	Q3.3	Q3.4	Q3.5	Q3.6	Q3.7	Q3.8	Q3.9	Q3.10	Q4.1	Q4.2	Q4.3	Q4.4	Q5.1	Q5.2	Q5.3	Q6	Q7	Q8	Q9.1	Q9.2	Q9.3	Q9.4	Q9.5	Q9.6	Q9.7
63	1	2	1	3	2	2	1	1	1	1	3	6	5	4	4	5	4	19	9	28	2	3	1	1	1	1	1	1	1	1	1	1	1	1	1	1	1	1	1	5	3.1	4	5	5	5	5	6	5	5
74	1	2	1	3	1	2	1	3	5	4	12	5	6	5	6	5	5	22	10	32	4	2	1	3	3	2	2	2	1	2	3	3	1	1	1	1	1	1	1	4	4.2	3	2	2	5	5	3	3	2
56	1	2	1	3	1	1	1	3	4	3	10	8	8	6	6	4	5	28	9	37	3	2	1	3	3	3	3	3	1	2	3	3	1	1	1	1	1	1	1	4	3.1	4	4	3	5	3	4	5	3
69	1	2	1	3	2	1	2	4	4	4	12	8	8	8	8	9	6	32	15	47	4	2	1	3	3	2	3	3	1	1	3	3	1	1	1	1	1	1	1	5	4.2	4	4	3	5	3	5	5	4
58	1	2	1	2	1	1	2	2	3	4	9	4	4	4	3	3	3	15	6	21	4	2	2	3	3	3	3	3	2	3	3	3	1	1	1	1	1	1	2	3	4.2	3	2	5	5	3	2	4	4
39	1	2	4	4	3	2	1	1	1	1	3	5	5	5	5	6	5	20	11	31	4	3	1	2	2	1	2	2	3	3	3	3	1	1	1	1	2	2	2	5	3.1	3	6	5	6	5	5	6	4
82	1	2	1	2	2	2	1	3	4	3	10	3	3	3	2	2	3	11	5	16	4	1	1	3	3	1	3	3	2	2	3	3	1	1	1	1	1	1	1	3	3.1	3	2	6	4	2	2	4	4
67	1	2	1	3	2	1	2	3	3	3	9	6	5	5	3	4	3	19	7	26	4	2	2	3	3	3	3	3	2	3	3	3	1	1	1	1	1	1	1	3	4.2	3	3	6	6	3	2	5	5
62	1	2	1	3	2	2	2	3	3	3	9	5	4	4	3	3	3	16	6	22	5	2	2	3	3	2	3	3	2	3	3	3	1	1	1	1	1	1	1	3	3.1	3	3	5	5	3	3	5	5
63	1	2	4	4	2	2	2	4	2	3	9	5	4	4	4	3	4	17	7	24	5	1	1	3	3	2	3	2	3	3	3	3	1	1	1	1	1	1	2	3	4.2	2	3	5	5	3	3	5	5
52	1	2	4	2	1	1	2	2	3	2	7	9	9	9	9	8	8	36	16	52	5	1	1	3	3	3	3	3	1	3	3	3	1	1	1	1	1	1	1	4	4.2	4	4	1	5	5	5	4	5
64	1	2	1	3	3	2	1	3	3	2	8	5	5	3	3	4	3	16	7	23	2	4	3	3	3	3	3	3	3	3	3	3	1	1	2	2	1	2	1	4	4.2	4	4	3	4	3	4	3	4
49	1	2	1	3	1	1	1	2	3	2	7	5	5	5	4	4	4	19	8	27	4	2	2	3	3	2	3	3	2	3	3	3	1	1	1	1	1	1	1	3	4.2	3	2	6	6	3	2	5	5
63	1	2	1	3	1	2	2	2	2	3	7	4	4	4	4	3	4	16	7	23	4	2	1	3	3	2	3	3	2	3	3	3	1	1	1	1	1	1	2	2	2.2	3	1	6	6	3	2	5	5
69	1	2	1	3	1	2	1	3	4	2	9	8	8	7	5	10	10	28	20	48	4	4	1	3	3	2	3	3	3	3	3	3	1	1	1	1	1	1	1	4	6	6	5	4	5	5	5	5	3
50	1	2	1	3	2	2	2	1	3	2	6	5	5	8	9	6	6	27	12	39	3	2	2	3	3	1	3	1	3	3	3	3	1	1	1	1	2	2	2	5	6	6	6	6	6	3	3	4	3
46	1	2	4	4	3	1	2	1	1	1	3	9	9	10	9	9	9	37	18	55	3	3	2	1	1	1	1	1	1	1	1	1	2	2	2	2	1	2	1	4	4.2	4	5	3	4	4	5	3	5
84	1	2	1	4	2	2	1	5	4	4	13	3	3	6	4	6	5	16	11	27	4	2	1	2	2	2	2	2	1	2	2	2	1	1	1	1	1	1	1	4	5.4	4	5	5	4	4	4	5	4
61	1	2	1	2	2	2	1	4	3	4	11	4	5	10	3	2	1	22	3	25	5	2	1	3	3	1	3	2	1	2	3	3	1	1	1	2	1	1	1	5	4.2	1	5	1	4	3	3	5	6
73	1	2	1	2	1	2	2	5	5	5	15	1	1	1	2	4	3	5	7	12	5	2	1	2	3	1	3	1	3	3	3	3	1	1	1	1	1	1	1	1	6	4	3	1	3	3	1	4	2
65	1	2	1	3	1	2	2	1	2	1	4	2	2	2	2	1	1	8	2	10	5	1	1	3	3	3	3	3	3	3	3	3	1	1	1	1	1	1	1	5	3.1	2	4	4	4	3	4	4	4
64	1	2	1	4	3	2	2	3	3	3	9	1	1	1	1	2	2	4	4	8	5	2	1	3	3	2	3	3	3	3	3	3	1	1	1	1	1	1	1	4	5.4	2	3	1	2	2	1	2	2
69	1	2	1	3	2	1	1	4	3	3	10	5	3	4	6	4	5	18	9	27	4	1	1	3	3	1	3	2	1	1	3	3	1	1	1	1	2	2	2	5	4.2	3	5	5	5	5	5	5	5
48	1	2	1	4	1	1	2	2	1	3	6	10	10	6	10	10	10	36	20	56	1	3	3	3	3	3	3	3	3	3	3	3	2	2	2	2	1	1	2	5	6	6	6	6	6	6	6	6	6
77	1	2	1	3	2	2	2	2	2	2	6	1	1	1	1	1	1	4	2	6	5	1	1	1	1	1	1	2	1	1	1	2	1	1	1	1	1	1	1	3	2.2	2	4	4	4	5	2	4	3
68	1	2	1	2	1	1	2	3	5	5	13	3	3	3	3	2	2	12	4	16	5	1	1	1	1	1	1	1	1	2	3	1	1	1	1	1	1	1	1	5	4.2	2	3	2	4	3	2	2	2
67	1	2	4	4	3	1	2	1	1	1	3	1	1	1	1	3	3	4	6	10	5	2	1	3	3	1	3	3	1	1	3	3	1	1	1	1	1	1	1	4	4.2	4	4	1	4	5	3	2	3
78	1	2	4	4	2	2	1	2	1	4	7	4	4	10	4	5	5	22	10	32	4	1	1	3	3	1	1	1	1	3	3	3	1	1	1	1	1	1	1	5	6	4	6	6	6	6	4	6	3
48	1	2	4	4	3	1	1	1	1	1	3	1	1	1	1	1	1	4	2	6	5	5	1	3	3	3	3	3	3	3	3	3	2	2	2	2	2	2	2	5	6	6	5	1	2	3	4	2	4
52	1	2	1	4	3	2	1	1	3	3	7	10	10	10	10	10	10	40	20	60	3	3	3	3	3	3	3	3	2	3	3	3	1	1	1	1	2	2	2	5	4.2	4	3	5	5	5	5	5	5
60	1	2	1	3	2	2	2	3	4	3	10	4	3	3	3	4	4	13	8	21	3	5	1	2	3	2	3	2	1	2	3	3	1	1	1	1	1	1	1	5	6	6	6	5	5	6	3	3	3
52	1	2	1	4	3	2	1	1	1	2	4	10	10	10	10	10	10	40	20	60	2	2	3	3	3	3	3	3	3	3	3	3	2	2	2	2	2	2	2	5	2.2	2	6	4	2	5	5	2	5
54	1	2	1	2	1	2	2	2	2	2	6	6	5	5	4	4	3	20	7	27	4	2	2	3	3	2	3	3	2	3	3	3	1	1	1	1	1	1	1	4	4.2	3	4	6	6	4	3	5	5
70	1	2	4	3	2	2	2	4	3	3	10	5	5	4	4	4	3	18	7	25	5	2	2	3	3	1	3	3	2	3	3	3	1	1	1	1	1	1	1	2	4.2	4	4	5	5	4	2	4	5
75	1	2	1	3	1	1	2	2	4	2	8	3	3	4	3	6	6	13	12	25	4	2	1	3	1	1	3	2	1	2	3	3	1	1	1	1	1	1	1	4	4.2	2	1	2	2	2	2	2	2
62	1	2	1	4	3	2	2	1	1	3	5	10	10	10	10	10	10	40	20	60	5	3	1	3	3	2	3	3	2	3	3	3	2	1	1	2	1	2	2	5	4.2	3	5	2	5	5	5	5	5
34	1	2	1	3	1	1	1	3	2	3	8	3	3	4	4	2	2	14	4	18	3	3	3	3	3	2	3	3	3	3	3	3	2	1	2	1	1	1	1	5	5.4	5	5	2	5	4	4	4	4
67	1	2	1	3	2	1	1	3	3	3	9	6	7	7	7	6	6	27	12	39	5	2	1	1	1	1	1	1	1	1	1	1	1	1	1	1	1	1	1	4	4.2	3	4	5	5	4	4	4	3
62	1	2	1	2	3	2	1	4	4	3	11	4	4	3	5	3	4	16	7	23	4	2	2	3	3	2	3	3	3	3	3	3	1	1	1	1	1	1	1	3	4.2	3	3	5	5	3	3	4	4
57	1	2	1	3	2	2	2	3	3	3	9	4	4	3	5	3	4	16	7	23	4	2	2	3	3	3	3	3	2	3	3	3	1	1	1	1	1	1	1	3	3.1	3	2	3	4	2	2	4	4
65	1	2	1	3	2	2	1	2	3	2	7	4	4	5	3	2	5	16	7	23	4	2	2	3	3	2	3	2	2	2	3	3	2	1	1	1	1	1	1	4	3.1	3	2	6	6	4	3	5	5
71	1	2	4	3	2	2	1	4	4	3	11	2	3	7	5	10	10	17	20	37	4	3	1	1	1	1	2	1	2	2	2	3	2	1	1	1	1	1	1	4	4.2	2	5	6	6	6	1	3	3
46	1	2	4	4	3	2	1	2	3	2	7	10	10	8	7	7	6	35	13	48	3	3	2	3	3	3	3	3	3	3	3	3	2	2	2	2	2	2	2	5	6	6	5	3	5	5	5	5	5
69	1	2	1	2	1	2	2	1	4	4	9	4	4	4	5	6	6	17	12	29	2	3	1	3	3	1	2	1	1	2	3	3	2	2	2	1	1	1	1	5	4.2	3	4	2	2	4	3	2	4
61	1	2	4	4	2	2	1	3	3	1	7	5	6	7	7	7	7	25	14	39	5	2	3	3	3	2	3	3	3	3	3	3	1	1	1	1	1	1	1	2	6	2	3	3	5	3	3	3	3
61	1	1	1	4	2	2	1	2	2	3	7	4	4	6	4	5	5	18	10	28	4	2	1	3	3	1	3	2	3	3	3	3	1	1	1	1	1	1	1	5	2.2	2	5	2	5	5	3	5	5
65	1	2	1	3	1	2	2	2	2	3	7	4	4	4	4	5	3	16	8	24	5	2	2	3	3	2	3	3	2	3	3	3	1	1	1	1	1	1	1	2	4.2	2	3	5	5	3	3	5	5
73	1	2	1	3	2	2	1	4	2	3	9	5	4	6	4	3	6	19	9	28	4	2	2	3	3	2	3	2	3	3	3	3	1	1	1	1	1	1	1	2	4.2	3	2	6	5	3	2	5	5
69	1	2	1	2	2	2	2	3	5	3	11	2	2	2	2	2	2	8	4	12	5	1	3	1	1	1	3	3	1	1	3	3	1	1	1	1	1	1	1	4	2.2	2	5	5	5	5	5	5	5
65	1	2	1	2	2	1	1	3	1	2	6	8	2	10	3	4	7	23	11	34	2	3	2	3	3	1	1	3	2	3	3	3	1	1	1	1	2	2	2	5	2.2	3	4	6	6	4	1	6	6
66	1	2	1	2	1	2	2	1	5	2	8	5	4	5	3	4	4	17	8	25	4	2	2	3	3	3	3	3	3	3	3	3	2	1	1	1	1	1	1	5	3.1	4	5	4	6	3	2	3	3
49	1	2	1	3	3	2	1	2	3	3	8	6	6	5	5	4	4	22	8	30	4	2	1	3	3	3	3	3	2	3	3	3	1	1	1	1	1	1	2	4	4.2	4	4	6	6	4	4	5	5
79	1	2	1	3	2	2	1	4	3	3	10	4	4	4	4	3	5	16	8	24	5	2	1	2	3	1	3	2	1	2	3	3	1	1	1	1	1	1	1	3	3.1	2	2	5	6	3	2	5	5
49	1	2	1	3	1	1	1	3	4	3	10	3	3	3	3	3	2	12	5	17	5	1	1	1	2	2	2	1	1	1	1	3	1	1	1	1	1	1	1	5	4.2	2	5	4	4	2	2	5	5
63	1	2	1	3	2	1	2	4	5	4	13	4	2	6	4	1	1	16	2	18	5	2	1	3	3	3	3	3	3	3	3	3	1	1	1	1	1	1	1	5	3.1	3	3	3	4	2	2	4	4
68	1	2	1	3	2	1	1	5	5	5	15	1	1	1	1	1	1	4	2	6	5	2	1	3	3	3	3	3	3	3	3	3	1	1	1	1	1	1	1	5	4.2	4	5	4	4	3	5	4	2
55	1	2	1	4	2	2	2	1	1	2	4	5	4	4	6	4	4	19	8	27	4	2	1	1	2	1	1	1	3	3	3	3	1	1	1	1	1	1	1	4	4.2	4	5	2	4	3	3	3	3
53	1	2	1	3	3	2	2	1	1	1	3	3	2	5	1	5	5	11	10	21	3	3	1	3	3	2	3	3	3	3	3	3	1	1	1	1	1	1	1	2	6	3	5	2	4	4	2	3	4
55	1	2	4	3	3	1	2	1	1	1	3	10	10	10	10	10	10	40	20	60	4	2	3	3	3	3	3	3	3	3	3	3	2	2	2	2	2	2	2	5	6	6	6	1	6	5	5	6	6
41	1	2	4	2	1	1	1	3	1	3	7	2	2	2	2	2	2	8	4	12	5	1	1	1	2	1	3	3	3	3	3	3	1	1	1	1	1	1	1	4	4.2	3	3	1	3	3	4	3	3
73	1	2	1	2	2	1	1	1	1	1	3	10	10	10	10	8	8	40	16	56	5	2	1	2	2	3	3	3	3	3	3	3	1	1	1	1	1	1	1	3	3.1	3	6	6	6	5	5	6	5
69	1	1	4	4	2	2	2	1	3	3	7	1	1	3	3	2	2	8	4	12	5	2	1	3	3	2	3	3	2	3	3	3	1	1	1	1	1	1	1	5	3.1	4	2	4	4	3	1	5	4
70	1	2	4	4	2	1	1	1	3	1	5	10	10	9	9	10	10	38	20	58	4	1	1	3	3	1	3	1	1	3	3	3	1	1	1	1	2	2	2	5	4.2	4	5	6	6	6	4	6	6
60	1	2	1	3	2	2	1	2	3	3	8	5	5	5	5	3	3	20	6	26	4	2	2	3	3	3	3	3	2	3	3	3	1	1	1	1	1	1	1	4	3.1	3	1	6	6	4	2	5	5
86	1	2	1	4	2	2	2	1	3	2	6	10	10	10	10	10	10	40	20	60	3	2	1	3	3	2	3	3	3	3	3	3	1	1	2	2	2	2	2	5	6	4	5	6	6	6	6	6	6
45	1	2	4	4	3	2	1	1	1	1	3	10	10	10	10	10	10	40	20	60	2	2	1	3	3	3	3	3	2	2	3	3	1	1	1	1	2	2	2	4	5.4	4	6	6	6	5	5	6	6
62	1	2	1	4	1	2	2	1	3	2	6	1	1	1	1	3	3	4	6	10	5	2	1	3	3	3	3	3	3	3	3	3	1	1	1	1	1	1	1	4	4.2	4	5	5	5	5	4	4	5
45	1	2	4	3	3	1	2	2	2	3	7	6	6	5	5	4	4	22	8	30	5	3	2	3	3	3	3	3	3	3	3	3	1	1	1	1	1	1	1	4	5.4	4	5	5	5	5	5	4	4
56	1	2	1	2	2	1	2	3	1	3	7	9	9	9	9	8	7	36	15	51	1	2	3	3	3	3	3	3	3	3	3	3	1	2	2	2	2	2	1	5	6	3	6	6	5	5	5	5	5
48	1	1	1	3	3	2	1	1	2	2	5	3	3	3	3	1	1	12	2	14	5	1	1	1	1	1	1	3	1	1	3	3	1	1	1	1	1	1	1	4	6	1	3	2	4	3	2	4	4
53	1	2	1	2	1	2	1	3	4	4	11	3	3	3	3	4	4	12	8	20	5	3	1	3	3	2	3	3	3	3	3	3	1	1	1	1	1	1	1	4	6	4	3	1	3	5	5	3	4
75	1	2	1	2	1	2	2	1	2	2	5	7	8	8	3	9	9	26	18	44	3	3	1	3	3	1	3	2	3	3	3	3	1	1	1	1	1	1	1	5	4.2	5	6	1	6	6	5	4	5
79	1	2	1	2	1	2	2	5	5	5	15	2	2	2	2	1	1	8	2	10	5	2	1	1	1	1	2	3	1	1	3	3	1	1	1	1	1	1	1	4	4.2	1	4	1	5	5	4	5	5
70	1	2	1	2	2	2	2	5	5	5	15	3	3	3	3	2	2	12	4	16	5	1	1	1	1	1	2	3	1	1	3	3	1	1	1	1	1	1	1	4	4.2	4	2	1	3	2	1	1	2
75	1	2	4	4	2	1	1	3	3	3	9	8	8	9	9	8	6	34	14	48	3	3	1	3	3	3	3	3	2	3	3	3	1	1	1	1	1	1	1	5	5.4	3	4	5	6	5	4	5	6
62	1	2	1	4	1	1	1	1	1	1	3	4	3	9	3	4	5	19	9	28	4	2	1	1	2	1	1	1	1	1	2	3	1	1	1	1	1	1	1	5	6	2	6	2	6	6	2	6	5
70	1	2	1	4	1	2	1	5	4	5	14	4	4	1	3	6	6	12	12	24	2	2	1	3	3	1	1	1	2	2	3	3	1	1	1	1	1	1	1	5	4.2	4	6	1	6	3	5	6	4
60	1	2	1	3	2	2	1	3	5	3	11	9	9	8	9	7	7	35	14	49	5	1	1	3	3	1	3	3	3	3	3	3	1	1	1	1	1	1	1	4	1	1	2	1	2	1	1	2	2
76	1	2	1	2	1	1	2	2	3	4	9	3	3	3	2	2	4	11	6	17	5	2	1	3	3	2	3	2	2	2	3	3	1	1	1	1	1	1	1	2	3.1	2	2	6	5	3	3	4	4
65	1	2	1	4	2	2	1	3	3	2	8	8	8	5	5	5	4	26	9	35	3	3	1	2	2	1	2	1	1	1	2	2	1	2	1	1	1	1	2	4	5.4	2	5	2	4	2	2	3	2
52	1	2	1	2	1	2	2	3	3	3	9	5	5	5	5	3	5	20	8	28	4	2	2	3	3	2	3	3	3	3	3	3	1	1	1	1	1	1	1	3	3.1	3	3	6	6	3	2	5	5
76	1	2	1	3	2	2	2	2	4	3	9	3	3	3	3	2	4	12	6	18	4	1	1	2	2	2	3	2	2	2	3	3	1	1	1	1	1	1	1	3	3.1	3	4	5	5	3	3	4	5
68	1	2	1	2	1	2	1	2	3	3	8	5	4	4	4	3	5	17	8	25	4	2	2	3	3	2	3	3	3	3	3	3	1	1	1	1	1	1	1	2	4.2	3	3	6	6	4	2	5	5
49	1	2	1	3	3	2	2	3	3	3	9	6	5	5	4	3	5	20	8	28	4	3	1	3	3	2	3	3	3	3	3	3	1	1	1	1	1	1	2	3	5.4	3	3	6	5	3	2	5	5
40	1	2	4	3	3	2	1	2	3	3	8	4	4	4	3	3	3	15	6	21	5	2	1	3	3	2	3	3	3	3	3	3	1	1	1	1	1	1	1	4	3.1	4	1	6	4	2	2	3	4
59	1	2	1	4	2	1	2	3	3	4	10	2	2	1	1	3	3	6	6	12	5	1	1	2	1	1	1	1	1	1	1	3	1	1	1	1	2	1	1	2	3.1	2	2	6	2	5	1	2	2
57	1	2	4	4	2	1	2	3	4	3	10	3	3	3	3	2	2	12	4	16	5	2	1	2	3	3	3	3	3	3	3	3	1	1	1	1	1	1	1	4	4.2	4	4	1	5	5	4	4	4
54	1	2	4	4	3	1	1	1	1	3	5	10	10	10	10	2	2	40	4	44	3	2	1	3	3	1	1	1	1	1	3	3	2	2	2	1	2	2	2	5	5.4	5	6	6	6	6	6	6	6
70	1	2	1	2	1	2	1	5	5	3	13	8	8	8	8	3	6	32	9	41	5	3	1	2	3	2	3	3	3	3	3	3	1	1	1	1	1	1	1	5	3.1	4	4	1	5	5	3	5	3
66	1	2	1	3	1	2	2	4	4	3	11	8	8	9	9	10	8	34	18	52	4	3	1	3	3	2	3	3	1	3	3	3	2	2	1	1	2	2	2	4	5.4	4	3	5	4	5	5	5	4
75	1	2	1	3	1	2	2	5	5	4	14	3	3	3	3	1	2	12	3	15	5	1	1	2	2	2	2	2	1	1	2	3	1	1	1	1	1	1	1	5	6	4	4	2	3	3	3	2	2
64	1	2	1	2	2	1	1	3	3	3	9	5	5	6	5	6	4	21	10	31	4	2	1	1	3	1	1	3	3	3	3	3	1	1	1	1	1	1	1	2	3.1	2	2	5	5	3	2	4	4
81	1	2	1	4	2	2	1	5	5	1	11	1	7	10	6	2	2	24	4	28	1	2	1	3	3	1	3	1	3	3	3	3	1	1	1	1	1	1	1	5	6	3	6	6	6	6	5	6	6
64	1	2	1	3	1	2	1	1	1	1	3	7	10	7	7	10	10	31	20	51	4	3	1	3	3	2	3	3	3	3	3	3	1	1	1	1	1	1	1	4	3.1	4	6	1	6	6	5	3	6
54	1	2	4	4	3	1	1	1	1	1	3	7	7	7	7	6	6	28	12	40	5	3	1	3	3	3	3	3	3	3	3	3	2	2	1	2	1	2	1	4	5.4	4	4	3	4	4	3	4	4
70	1	2	1	2	2	2	2	4	1	5	10	3	3	3	3	8	8	12	16	28	4	3	1	3	3	1	1	1	1	1	3	3	1	1	1	1	1	1	1	1	2.2	2	6	1	6	6	1	2	3
72	1	2	4	4	2	1	2	2	3	2	7	9	9	9	9	7	8	36	15	51	3	4	1	2	3	1	2	3	1	3	3	3	2	2	2	1	2	2	2	5	5.4	5	6	5	6	5	5	6	5
57	1	2	4	4	3	2	1	3	1	1	5	8	6	7	6	5	5	27	10	37	3	2	1	3	3	2	3	3	2	3	3	3	1	2	1	1	1	2	2	3	3.1	2	3	4	5	4	5	5	4
62	1	2	1	4	2	1	1	3	4	3	10	4	4	4	4	5	5	16	10	26	3	2	1	2	3	1	2	1	1	2	3	3	1	1	1	1	1	1	1	4	5.4	3	5	4	4	4	4	4	4
76	1	2	1	2	2	1	1	4	5	4	13	3	3	4	4	5	5	14	10	24	4	2	1	1	3	1	2	1	1	2	3	3	1	1	1	1	1	1	1	3	4.2	4	4	2	3	5	2	3	2
76	1	2	1	2	1	2	1	2	4	3	9	6	5	5	5	4	4	21	8	29	4	3	1	2	3	2	3	2	1	3	3	3	1	1	1	1	1	1	1	3	5.4	3	1	5	6	3	2	4	5
59	1	2	1	3	3	2	2	3	3	3	9	7	5	7	7	6	4	26	10	36	4	2	2	3	3	2	3	3	2	3	3	3	1	1	1	1	1	1	1	3	3.1	4	4	6	6	3	3	5	5
70	1	2	4	3	2	2	1	2	3	3	8	7	7	6	5	4	4	25	8	33	4	3	2	3	3	2	3	3	2	3	3	3	1	1	1	1	1	1	1	3	5.4	3	3	6	6	4	3	6	5
64	1	2	1	3	2	2	2	3	2	4	9	7	5	5	5	3	3	22	6	28	4	2	1	3	3	2	3	3	2	3	3	3	1	1	1	1	1	1	1	4	5.4	3	5	6	6	4	2	5	5
87	1	2	1	3	2	2	1	2	4	3	9	8	6	6	5	5	5	25	10	35	4	4	1	1	3	1	3	2	2	2	3	3	1	1	1	1	1	1	1	4	5.4	4	4	5	6	5	2	5	5
78	1	2	1	4	1	1	1	5	5	5	15	3	3	3	2	3	2	11	5	16	5	1	1	1	3	1	3	2	1	1	3	3	1	1	1	1	1	1	1	4	3.1	3	4	3	4	4	4	4	4
45	1	2	1	4	3	1	1	4	4	4	12	6	6	6	6	6	6	24	12	36	3	2	2	3	3	3	3	3	2	3	3	3	2	2	2	2	2	2	2	5	3.1	3	6	4	5	5	3	3	3
54	1	2	1	4	2	1	2	4	1	2	7	9	10	10	10	4	4	39	8	47	2	2	1	3	3	1	3	3	3	3	3	3	1	1	1	1	1	1	2	5	3.1	1	6	1	6	6	5	6	6
71	1	2	1	4	2	2	1	3	3	3	9	1	1	5	1	2	2	8	4	12	5	1	1	2	3	3	3	3	3	3	3	3	1	2	1	1	1	2	1	2	2.2	2	4	3	4	3	4	4	4
59	1	2	1	2	1	2	1	2	3	2	7	5	5	5	5	3	3	20	6	26	4	2	1	3	3	2	3	2	2	3	3	3	1	1	1	1	1	1	1	3	4.2	3	4	6	5	5	4	5	5
59	1	2	4	4	3	2	2	1	1	3	5	8	8	8	8	8	8	32	16	48	4	2	2	3	3	3	3	3	2	3	3	3	2	2	2	2	2	2	2	5	4.2	4	5	2	5	5	5	5	3
65	2	2	1	2	1	1	1	5	5	5	15	3	3	3	3	7	7	12	14	26	5	5	1	1	1	1	1	1	1	1	2	2	1	1	1	1	1	1	1	1	1	1	5	5	5	5	1	2	2
67	2	2	1	2	2	2	2	3	5	3	11	8	8	8	8	4	4	32	8	40	4	3	1	3	3	3	3	3	2	3	3	3	1	1	1	1	1	1	1	5	3.1	4	4	1	5	5	4	4	4
77	2	2	4	4	2	1	2	1	1	1	3	6	6	7	3	9	9	22	18	40	2	4	1	3	3	2	3	3	3	3	3	3	1	1	1	1	1	1	1	5	1	3	5	1	6	5	3	6	4
63	2	2	4	3	2	2	1	1	1	1	3	6	4	7	7	8	8	24	16	40	5	2	1	3	3	1	1	1	1	3	3	3	1	1	1	1	1	1	1	5	5.4	3	6	6	6	6	2	6	6
64	2	2	4	4	2	2	1	1	1	1	3	4	7	7	8	4	4	26	8	34	2	5	1	3	3	1	3	3	3	3	3	3	1	2	1	1	1	2	2	4	6	2	6	1	6	5	4	5	5
68	2	2	1	3	2	1	1	4	4	4	12	3	3	3	3	5	5	12	10	22	4	2	1	1	2	1	2	1	1	2	3	3	1	1	1	1	1	1	1	5	4.2	3	4	5	3	4	2	3	5
68	2	2	1	3	2	1	2	3	4	5	12	5	5	4	4	7	7	18	14	32	3	3	1	2	3	1	2	1	1	2	3	3	1	1	1	1	2	1	1	5	4.2	4	5	5	4	3	4	5	5
51	2	2	1	2	1	2	2	3	4	3	10	2	3	2	2	5	5	9	10	19	3	2	1	2	2	1	2	1	1	2	3	3	1	1	1	1	2	2	1	3	4.2	3	2	2	4	3	2	3	4
78	2	2	1	2	1	2	1	4	5	4	13	5	5	5	5	6	7	20	13	33	5	2	1	3	3	1	3	2	1	2	3	3	1	1	2	1	1	1	2	5	4.2	4	3	4	4	4	4	4	4
64	2	2	1	2	2	1	2	4	5	4	13	5	6	7	7	5	6	25	11	36	4	2	1	3	3	2	3	3	1	2	3	3	1	1	1	1	1	1	2	5	3.1	3	4	3	4	3	3	5	5
73	2	2	1	2	2	1	1	4	5	4	13	7	3	5	5	5	4	20	9	29	5	2	1	2	1	1	1	1	1	2	3	3	1	1	1	1	2	1	2	5	3.1	3	5	2	4	2	5	4	5
61	2	2	1	3	2	2	1	5	5	5	15	1	1	1	1	8	8	4	16	20	4	3	1	2	1	1	2	3	3	3	3	2	1	1	1	1	1	1	1	5	3.1	3	5	2	6	6	3	4	4
71	2	2	1	2	1	2	2	2	4	3	9	3	3	2	3	3	2	11	5	16	5	1	1	3	3	1	3	2	2	2	3	3	1	1	1	1	1	1	1	2	3.1	3	2	4	4	2	2	5	4
81	2	2	1	3	2	2	1	4	5	5	14	3	4	2	4	2	2	13	4	17	4	2	1	2	2	1	2	1	1	2	2	2	1	1	1	1	1	1	1	3	4.2	3	3	2	2	3	2	4	4
67	2	2	1	2	2	2	2	3	5	3	11	9	9	9	9	8	8	36	16	52	5	1	1	1	3	1	3	3	1	1	3	3	1	1	1	1	1	1	1	4	6	4	2	1	2	2	2	1	2
65	2	2	1	2	1	2	2	5	5	5	15	4	4	8	2	4	4	18	8	26	5	1	1	1	1	1	1	1	1	1	2	3	1	1	1	1	1	1	1	2	1	1	1	2	5	4	1	2	2
66	2	2	1	2	1	2	1	5	5	5	15	8	3	10	6	7	7	27	14	41	5	3	1	3	3	1	3	1	3	3	3	3	1	1	1	1	1	1	1	5	3.1	3	6	6	6	6	3	6	4
74	2	2	4	4	2	2	1	3	3	3	9	5	5	4	3	3	5	17	8	25	5	1	1	2	3	2	3	3	2	2	3	3	1	1	1	1	1	1	1	3	4.2	3	2	4	5	2	1	5	5
58	2	2	1	3	3	2	2	3	3	2	8	4	4	7	5	9	9	20	18	38	5	1	1	3	3	1	2	1	1	2	3	3	1	1	1	1	1	1	1	4	4.2	4	3	5	5	4	3	5	5
83	2	2	1	4	2	2	2	5	5	4	14	1	1	1	1	1	1	4	2	6	4	2	1	1	1	1	1	1	1	1	1	2	1	1	1	1	1	1	1	4	5.4	4	4	3	3	3	2	2	3
79	2	2	1	4	2	1	2	5	5	5	15	2	2	8	2	5	5	14	10	24	4	2	1	1	1	1	1	1	1	1	3	3	1	1	1	1	1	1	1	2	1	1	5	2	4	4	1	6	5
67	2	2	1	2	1	2	2	5	5	5	15	10	10	10	10	10	10	40	20	60	1	2	2	3	3	2	3	3	3	3	3	3	1	2	2	2	2	2	2	5	2.2	5	6	6	6	6	6	6	5
64	2	2	1	2	1	2	2	5	5	5	15	4	4	4	4	7	7	16	14	30	5	1	1	3	3	1	2	3	1	3	3	3	1	1	1	1	1	1	1	2	2.2	2	6	2	4	3	2	5	2
82	2	2	1	4	2	2	2	3	5	3	11	1	1	1	1	1	1	4	2	6	5	1	1	2	2	2	3	3	3	3	3	3	1	1	1	1	1	1	1	4	4.2	4	4	1	4	4	4	5	5
63	2	2	1	3	2	2	2	3	3	3	9	3	3	3	3	2	2	12	4	16	4	2	2	2	3	1	3	2	1	1	3	3	1	1	1	1	1	1	1	2	3.1	3	2	5	5	3	2	4	5
65	2	2	1	3	1	1	1	4	4	4	12	4	3	2	2	2	2	11	4	15	5	2	1	3	3	2	3	2	1	2	3	3	1	1	1	1	1	1	1	5	5.4	4	5	2	5	4	4	5	5
63	2	2	1	2	1	1	1	4	4	4	12	4	3	4	3	3	4	14	7	21	4	2	2	2	2	2	3	3	2	3	3	3	1	1	1	1	1	1	1	3	3.1	3	2	5	5	2	2	3	3
67	2	2	1	2	1	1	2	4	5	4	13	3	3	4	3	4	3	13	7	20	4	3	1	2	3	2	3	3	1	2	3	3	1	1	1	1	1	1	1	4	4.2	3	3	3	4	3	2	3	3
76	2	2	4	4	2	2	1	3	3	2	8	5	4	4	4	4	4	17	8	25	5	3	1	2	3	2	3	2	2	2	3	3	1	1	1	1	1	1	1	4	3.1	3	2	5	6	2	2	4	5
84	2	1	1	3	2	2	1	5	4	3	12	10	10	10	10	10	10	40	20	60	4	4	3	3	3	2	2	2	3	2	2	3	1	1	1	1	1	1	1	5	6	6	6	2	2	5	1	6	5
74	2	2	4	3	2	2	1	3	4	3	10	4	4	4	5	5	4	17	9	26	4	3	2	2	2	3	3	3	2	3	3	3	1	1	1	1	1	1	1	4	4.2	3	4	3	3	3	3	3	4
65	2	2	1	2	1	1	1	5	4	5	14	4	4	4	5	8	8	17	16	33	2	4	2	3	3	1	2	1	1	2	3	3	2	2	1	1	2	2	1	4	6	6	5	6	5	5	5	5	5
61	2	2	1	3	1	2	2	3	3	3	9	2	2	2	2	1	1	8	2	10	5	1	1	1	1	1	3	3	1	1	2	1	1	1	1	1	1	1	1	4	4.2	3	5	4	4	2	5	4	4
56	2	2	1	2	1	2	2	5	5	5	15	8	7	4	9	5	3	28	8	36	5	2	1	3	3	1	2	1	1	2	3	3	1	1	1	1	1	1	1	5	3.1	2	4	1	5	5	4	4	3
50	2	2	1	4	3	2	1	2	3	3	8	4	4	4	4	3	5	16	8	24	5	1	1	2	3	1	3	3	2	2	3	3	1	1	1	1	1	1	1	3	4.2	2	1	5	5	2	2	5	4
83	2	1	1	4	2	2	2	5	5	5	15	8	4	7	7	10	10	26	20	46	4	2	1	3	3	2	3	1	1	3	3	3	1	1	1	1	1	1	1	5	2.2	4	6	1	5	5	4	5	5
75	2	2	1	2	1	2	2	3	3	3	9	3	2	2	4	5	3	11	8	19	4	2	1	3	3	1	3	2	1	1	3	3	2	2	2	2	2	2	1	5	5.4	3	4	3	4	3	3	3	3
65	2	2	1	2	1	2	1	5	5	4	14	3	3	3	3	3	3	12	6	18	5	1	2	2	3	2	2	2	2	3	3	3	1	1	1	1	1	1	1	2	3.1	2	1	2	2	2	5	2	2
57	2	2	1	2	1	2	2	2	3	3	8	3	3	4	4	3	3	14	6	20	4	2	1	2	3	2	3	2	2	2	3	3	1	1	1	1	1	1	1	3	3.1	3	1	5	5	3	2	3	4
63	2	2	1	2	1	1	2	2	4	4	10	3	3	3	3	3	4	12	7	19	5	1	1	2	3	2	3	2	1	1	3	3	1	1	1	1	1	1	1	2	2.2	2	1	6	6	2	2	4	4
61	2	2	1	3	2	2	1	3	3	3	9	6	6	6	3	3	5	21	8	29	4	2	2	3	3	3	3	3	2	2	3	3	1	1	1	1	1	1	2	5	2.2	2	5	4	4	3	4	4	4
68	2	2	1	3	1	2	1	3	5	3	11	1	1	1	1	1	1	4	2	6	5	1	1	1	1	1	1	1	1	1	2	2	1	1	1	1	1	1	1	2	2.2	2	3	4	4	4	3	3	3
63	2	2	4	3	2	2	2	4	4	3	11	4	4	4	4	3	5	16	8	24	4	2	1	2	2	1	2	2	1	3	3	3	1	1	1	1	1	1	1	3	4.2	4	2	3	5	2	2	3	2
71	2	1	1	3	2	2	1	4	4	4	12	4	4	4	4	7	7	16	14	30	4	2	1	3	2	1	2	1	2	2	3	3	1	1	1	1	1	1	1	5	5.4	4	4	5	4	4	4	5	5
73	2	2	1	2	1	2	2	3	4	3	10	1	1	1	1	1	1	4	2	6	4	2	1	1	1	1	1	3	1	1	3	2	1	1	1	1	1	1	1	2	4.2	1	3	3	3	2	2	2	2
73	2	2	1	2	2	2	1	2	4	4	10	3	3	3	2	2	3	11	5	16	4	2	1	2	2	1	3	2	2	2	3	3	1	1	1	1	1	1	1	4	2.2	2	1	6	6	2	1	5	5
54	2	2	1	2	1	1	1	2	4	3	9	4	4	4	4	3	3	16	6	22	5	1	2	2	3	2	3	3	2	2	3	3	1	1	1	1	1	1	1	4	3.1	3	2	5	6	3	2	5	5
64	2	2	1	3	2	1	2	1	1	3	5	10	10	10	10	10	10	40	20	60	1	2	3	3	3	3	3	3	3	3	3	3	1	1	2	2	2	2	2	5	5.4	5	5	2	6	4	4	4	6
85	2	2	1	3	1	1	1	5	5	4	14	1	1	1	1	1	1	4	2	6	4	2	1	1	1	1	1	2	1	1	1	2	1	1	1	1	1	1	1	4	6	1	5	5	6	3	3	5	5
66	2	1	1	2	2	2	2	4	5	3	12	5	6	5	6	4	4	22	8	30	5	1	1	2	2	1	2	3	1	1	2	3	1	1	1	1	1	1	1	4	4.2	2	6	1	3	2	2	2	5
52	2	2	1	2	1	2	1	4	4	4	12	6	6	6	6	6	6	24	12	36	3	3	1	1	3	2	3	3	2	3	3	3	1	1	1	1	1	2	2	4	5.4	4	4	5	5	5	5	5	5
66	2	2	1	2	1	1	2	5	5	5	15	9	9	9	9	7	7	36	14	50	2	3	1	3	3	2	3	3	3	3	3	3	1	1	1	1	1	1	1	5	5.4	5	5	2	6	5	4	6	6
76	2	1	1	2	1	1	1	1	2	3	6	2	2	8	4	8	8	16	16	32	5	2	1	3	2	1	2	2	1	1	3	3	1	1	1	1	1	1	1	3	4.2	2	2	5	6	6	2	5	4
59	2	2	1	2	1	2	2	3	5	3	11	4	4	4	4	3	3	16	6	22	5	3	1	1	2	1	2	3	1	1	2	3	1	1	1	1	1	1	1	5	3.1	2	4	1	5	3	5	4	3
70	2	2	1	3	1	2	2	2	4	4	10	2	2	2	3	3	2	9	5	14	3	2	1	2	2	1	2	1	1	2	3	3	1	1	1	1	1	1	1	4	3.1	2	4	3	4	4	2	4	5
73	2	1	1	3	2	2	1	4	4	4	12	4	4	3	3	5	5	14	10	24	4	2	1	2	3	1	2	1	1	1	2	3	1	1	1	1	1	1	2	3	3.1	3	2	2	2	3	2	2	2
86	2	1	1	3	1	2	2	5	5	4	14	7	8	8	8	8	8	31	16	47	4	2	1	3	3	1	2	2	3	3	2	2	2	2	1	1	1	1	1	5	6	4	5	5	5	5	5	5	5
74	2	1	1	3	1	2	1	5	5	4	14	3	3	3	3	3	3	12	6	18	4	2	1	3	3	2	3	2	1	1	2	2	2	2	1	1	1	1	1	4	4.2	3	4	2	2	3	5	2	2
68	2	1	1	4	1	2	1	3	5	5	13	4	3	7	3	4	5	17	9	26	5	1	1	2	1	1	1	1	1	1	1	2	1	1	1	1	1	1	1	5	2.2	1	6	2	6	5	4	4	5
79	2	2	1	2	2	1	2	5	5	5	15	1	1	1	1	1	1	4	2	6	5	2	1	1	1	1	1	3	1	1	3	2	1	1	1	1	1	1	1	1	6	1	2	2	2	2	1	1	2
75	2	2	1	3	2	2	2	5	5	5	15	3	3	3	3	3	3	12	6	18	5	1	1	1	1	1	2	3	1	1	3	2	1	1	1	1	1	1	1	4	1	1	3	1	5	6	2	4	4
59	2	2	1	3	1	1	2	5	5	5	15	2	2	2	2	4	3	8	7	15	5	1	1	2	1	1	1	1	1	1	2	3	1	1	1	1	1	1	1	3	3.1	2	5	2	2	5	1	1	2
75	2	2	1	3	2	2	2	2	1	2	5	3	3	9	4	5	5	19	10	29	4	1	1	2	1	1	1	2	1	1	2	3	1	1	1	1	1	1	1	5	5.4	2	3	4	6	5	3	4	2
60	2	2	1	2	1	2	1	5	5	5	15	9	9	9	9	1	1	36	2	38	5	1	1	1	1	3	1	3	1	1	1	2	1	1	1	1	1	1	1	1	1	1	2	6	2	1	1	2	2
53	2	2	1	2	1	2	1	5	5	5	15	3	2	2	2	5	5	9	10	19	5	1	1	1	1	1	1	1	1	1	1	3	1	1	1	1	1	1	1	2	6	2	6	1	3	4	4	2	1
73	2	2	1	2	1	2	1	2	4	4	10	4	4	3	3	3	4	14	7	21	5	2	1	3	3	1	3	3	1	1	3	3	1	1	1	1	1	1	1	3	4.2	3	1	6	6	3	2	4	4
75	2	2	1	3	2	2	1	3	2	3	8	6	6	6	6	5	6	24	11	35	3	3	1	3	3	3	3	3	2	3	3	3	2	2	2	2	1	1	2	4	5.4	4	5	5	6	5	3	5	5
66	2	2	1	3	1	1	2	2	3	3	8	5	4	4	4	3	4	17	7	24	4	2	1	3	3	2	3	2	3	3	3	3	1	1	1	1	1	1	1	3	4.2	3	3	5	5	3	2	5	4
79	2	2	1	3	2	2	2	4	4	5	13	9	9	9	8	8	8	35	16	51	2	3	1	3	3	2	3	1	1	2	3	3	1	1	2	2	1	1	2	5	5.4	4	5	5	5	4	3	5	5
59	2	2	1	2	1	1	2	4	5	4	13	1	1	5	1	3	4	8	7	15	5	2	1	3	3	2	3	2	2	3	3	3	1	1	1	1	1	1	1	2	2.2	2	4	4	3	3	2	4	3
80	2	2	1	2	1	2	1	5	4	5	14	2	3	4	4	3	2	13	5	18	3	2	1	1	2	1	2	2	2	2	3	3	1	1	1	1	1	1	2	3	4.2	4	2	4	4	4	2	3	5
66	2	2	1	2	2	2	1	4	5	4	13	8	8	8	8	7	7	32	14	46	5	2	1	1	2	1	2	3	1	1	2	2	1	1	1	1	1	1	1	3	2.2	3	4	1	5	3	2	4	5
73	2	2	1	4	2	2	2	5	5	5	15	2	1	3	2	3	2	8	5	13	5	1	1	2	1	1	1	1	1	1	2	3	1	1	1	1	1	1	1	1	1	1	1	6	3	6	1	1	3
61	2	2	1	3	1	2	1	4	5	4	13	3	4	2	3	3	2	12	5	17	4	2	1	3	3	2	3	3	1	2	3	3	2	2	1	1	1	2	2	5	4.2	4	4	2	4	3	3	5	5
63	2	2	1	3	1	2	1	4	4	3	11	9	9	9	9	9	9	36	18	54	3	2	1	3	3	2	3	3	2	2	3	3	2	2	2	1	2	2	2	5	4.2	4	5	4	3	1	4	4	2
59	2	2	1	3	1	2	2	3	4	4	11	7	6	7	7	6	6	27	12	39	3	3	2	3	3	3	3	3	2	3	3	3	1	1	1	1	1	2	2	5	5.4	5	5	3	4	4	3	4	4
69	2	2	1	3	1	2	2	5	5	5	15	2	5	4	4	6	7	15	13	28	4	2	1	1	3	2	3	2	1	3	3	3	1	1	1	1	1	1	1	2	2.2	2	3	2	6	5	2	4	5
71	2	2	1	3	2	2	2	2	2	2	6	5	5	5	5	4	4	20	8	28	5	2	1	1	1	1	3	2	1	1	3	3	1	1	1	1	1	1	1	5	5.4	3	3	2	2	5	3	3	2
65	2	2	4	4	2	2	2	1	1	1	3	6	6	6	6	5	5	24	10	34	5	2	1	3	3	3	3	3	3	3	3	3	2	2	2	2	2	2	2	5	6	4	5	2	5	5	5	5	5
64	2	2	1	3	2	2	2	3	5	3	11	3	3	4	4	4	4	14	8	22	5	2	1	1	1	1	2	2	1	1	2	2	1	1	1	1	1	1	1	1	6	2	5	2	5	5	4	5	2
61	2	2	1	2	1	2	2	3	3	3	9	2	2	2	2	4	4	8	8	16	3	3	1	2	3	1	2	1	1	1	2	3	1	1	1	1	1	1	1	5	4.2	4	5	6	5	4	4	5	5
70	2	2	1	4	2	1	2	2	5	4	11	6	6	6	6	3	3	24	6	30	3	3	1	1	1	1	3	3	2	2	3	3	1	1	1	1	1	1	1	3	4.2	3	3	6	6	4	4	6	5
85	2	2	1	4	2	2	1	4	4	4	12	2	2	3	2	3	2	9	5	14	4	2	1	2	3	1	2	1	1	1	1	3	1	1	1	1	1	1	1	4	3.1	4	4	4	2	5	5	5	5
87	2	2	1	4	1	1	2	5	5	5	15	3	4	5	3	4	4	15	8	23	4	2	1	2	3	1	2	1	1	1	2	3	1	1	1	1	1	1	2	4	3.1	3	5	3	4	4	5	5	6
68	2	2	1	3	1	2	2	4	4	4	12	2	3	3	4	3	4	12	7	19	4	2	1	2	3	1	2	2	1	2	3	3	1	1	1	1	1	1	1	4	4.2	3	5	2	4	5	5	4	3
74	2	2	1	3	2	2	1	3	3	2	8	10	9	10	7	7	7	36	14	50	2	3	1	1	3	1	1	1	3	3	3	3	2	2	2	2	2	2	2	5	6	6	6	6	6	4	6	6	6
87	2	2	1	1	1	2	1	4	5	4	13	1	1	5	3	6	6	10	12	22	4	4	1	3	2	1	2	2	2	3	3	3	1	1	1	1	1	1	1	4	4.2	3	3	3	5	4	3	5	4
65	2	2	1	4	1	2	2	3	5	4	12	3	3	8	4	4	3	18	7	25	5	2	1	3	3	3	3	3	3	3	3	3	2	2	2	2	2	2	2	4	5.4	3	5	3	5	3	2	5	4
73	2	1	1	3	2	2	2	3	4	3	10	5	6	7	8	7	4	26	11	37	4	2	1	3	3	3	3	3	2	2	3	3	2	2	2	2	2	2	2	5	4.2	4	5	2	5	3	4	4	4
[truncated: 18 more columns]
